# Supplementary material for: Role of opuB in Modulating Membrane Vesicle Composition and Function in Streptococcus mutans Under Neutral and Acidic Conditions
Source: Microorganisms. 2025 Apr 11;13(4):884. doi: 10.3390/microorganisms13040884 (PMC12029584; doi:10.3390/microorganisms13040884)
Supplement: Supplementary file 1 [file microorganisms-13-00884-s001.zip]

Archive with 1 entries (1 files):
- microorganisms-3537735-supplementary.pdf
